# Supplementary material for: Long term temporal trends in synoptic-scale weather conditions favoring significant tornado occurrence over the central United States
Source: PLoS One. 2023 Feb 22;18(2):e0281312. doi: 10.1371/journal.pone.0281312 (PMC9946245; doi:10.1371/journal.pone.0281312)
Supplement: S1 File — (ZIP) [file pone.0281312.s001.zip]

Archive with 2 entries (2 files):
- SupportingInfo.pdf
- SupportingInfo.tex
