# Supplementary material for: Long term temporal trends in synoptic-scale weather conditions favoring significant tornado occurrence over the central United States
Source: PLoS One. 2023 Feb 22;18(2):e0281312. doi: 10.1371/journal.pone.0281312 (PMC9946245; doi:10.1371/journal.pone.0281312)
Supplement: S1 File — (ZIP) [file pone.0281312.s001.zip › SupportingInfo.tex]

% Template for PLoS
% Version 3.6 Aug 2022
%
% % % % % % % % % % % % % % % % % % % % % %
%
% -- IMPORTANT NOTE
%
% This template contains comments intended 
% to minimize problems and delays during our production 
% process. Please follow the template instructions
% whenever possible.
%
% % % % % % % % % % % % % % % % % % % % % % % 
%
% Once your paper is accepted for publication, 
% PLEASE REMOVE ALL TRACKED CHANGES in this file 
% and leave only the final text of your manuscript. 
% PLOS recommends the use of latexdiff to track changes during review, as this will help to maintain a clean tex file.
% Visit https://www.ctan.org/pkg/latexdiff?lang=en for info or contact us at latex@plos.org.
%
%
% There are no restrictions on package use within the LaTeX files except that no packages listed in the template may be deleted.
%
% Please do not include colors or graphics in the text.
%
% The manuscript LaTeX source should be contained within a single file (do not use \input, \externaldocument, or similar commands).
%
% % % % % % % % % % % % % % % % % % % % % % %
%
% -- FIGURES AND TABLES
%
% Please include tables/figure captions directly after the paragraph where they are first cited in the text.
%
% DO NOT INCLUDE GRAPHICS IN YOUR MANUSCRIPT
% - Figures should be uploaded separately from your manuscript file. 
% - Figures generated using LaTeX should be extracted and removed from the PDF before submission. 
% - Figures containing multiple panels/subfigures must be combined into one image file before submission.
% For figure citations, please use "Fig" instead of "Figure".
% See http://journals.plos.org/plosone/s/figures for PLOS figure guidelines.
%
% Tables should be cell-based and may not contain:
% - spacing/line breaks within cells to alter layout or alignment
% - do not nest tabular environments (no tabular environments within tabular environments)
% - no graphics or colored text (cell background color/shading OK)
% See http://journals.plos.org/plosone/s/tables for table guidelines.
%
% For tables that exceed the width of the text column, use the adjustwidth environment as illustrated in the example table in text below.
%
% % % % % % % % % % % % % % % % % % % % % % % %
%
% -- EQUATIONS, MATH SYMBOLS, SUBSCRIPTS, AND SUPERSCRIPTS
%
% IMPORTANT
% Below are a few tips to help format your equations and other special characters according to our specifications. For more tips to help reduce the possibility of formatting errors during conversion, please see our LaTeX guidelines at http://journals.plos.org/plosone/s/latex
%
% For inline equations, please be sure to include all portions of an equation in the math environment.  For example, x$^2$ is incorrect; this should be formatted as $x^2$ (or $\mathrm{x}^2$ if the romanized font is desired).
%
% Do not include text that is not math in the math environment. For example, CO2 should be written as CO\textsubscript{2} instead of CO$_2$.
%
% Please add line breaks to long display equations when possible in order to fit size of the column. 
%
% For inline equations, please do not include punctuation (commas, etc) within the math environment unless this is part of the equation.
%
% When adding superscript or subscripts outside of brackets/braces, please group using {}.  For example, change "[U(D,E,\gamma)]^2" to "{[U(D,E,\gamma)]}^2". 
%
% Do not use \cal for caligraphic font.  Instead, use \mathcal{}
%
% % % % % % % % % % % % % % % % % % % % % % % % 
%
% Please contact latex@plos.org with any questions.
%
% % % % % % % % % % % % % % % % % % % % % % % %

\documentclass[10pt,letterpaper]{article}
\usepackage[top=0.85in,left=2.75in,footskip=0.75in]{geometry}

% amsmath and amssymb packages, useful for mathematical formulas and symbols
\usepackage{amsmath,amssymb}

% Use adjustwidth environment to exceed column width (see example table in text)
\usepackage{changepage}

% textcomp package and marvosym package for additional characters
\usepackage{textcomp,marvosym}

% cite package, to clean up citations in the main text. Do not remove.
\usepackage{cite}
%\usepackage[square]{natbib}
%\usepackage[square,sort,comma,numbers]{natbib}

% Use nameref to cite supporting information files (see Supporting Information section for more info)
\usepackage{nameref,hyperref}

% line numbers
\usepackage[right]{lineno}

% ligatures disabled
\usepackage[nopatch=eqnum]{microtype}
\DisableLigatures[f]{encoding = *, family = * }

% color can be used to apply background shading to table cells only
\usepackage[table]{xcolor}

% array package and thick rules for tables
\usepackage{array}

% create "+" rule type for thick vertical lines
\newcolumntype{+}{!{\vrule width 2pt}}

% create \thickcline for thick horizontal lines of variable length
\newlength\savedwidth
\newcommand\thickcline[1]{%
  \noalign{\global\savedwidth\arrayrulewidth\global\arrayrulewidth 2pt}%
  \cline{#1}%
  \noalign{\vskip\arrayrulewidth}%
  \noalign{\global\arrayrulewidth\savedwidth}%
}

% \thickhline command for thick horizontal lines that span the table
\newcommand\thickhline{\noalign{\global\savedwidth\arrayrulewidth\global\arrayrulewidth 2pt}%
\hline
\noalign{\global\arrayrulewidth\savedwidth}}

% Remove comment for double spacing
%\usepackage{setspace} 
%\doublespacing

% Text layout
\raggedright
\setlength{\parindent}{0.5cm}
\textwidth 5.25in 
\textheight 8.75in

% Bold the 'Figure #' in the caption and separate it from the title/caption with a period
% Captions will be left justified
\usepackage[aboveskip=1pt,labelfont=bf,labelsep=period,justification=raggedright,singlelinecheck=off]{caption}
\renewcommand{\figurename}{Fig}

% Use the PLoS provided BiBTeX style
\bibliographystyle{plos2015}

% Remove brackets from numbering in List of References
\makeatletter
\renewcommand{\@biblabel}[1]{\quad#1.}
\makeatother

% Header and Footer with logo
\usepackage{lastpage,fancyhdr,graphicx}
\usepackage{epstopdf}
%\pagestyle{myheadings}
\pagestyle{fancy}
\fancyhf{}
%\setlength{\headheight}{27.023pt}
%\lhead{\includegraphics[width=2.0in]{PLOS-submission.eps}}
\rfoot{\thepage/\pageref{LastPage}}
\renewcommand{\headrulewidth}{0pt}
\renewcommand{\footrule}{\hrule height 2pt \vspace{2mm}}
\fancyheadoffset[L]{2.25in}
\fancyfootoffset[L]{2.25in}
\lfoot{\today}


%% Added by Mohamed
%\usepackage[pdftex]{graphicx}	
%\usepackage{graphicx}
\usepackage{caption}
%\usepackage{subcaption}
%\usepackage{float}
%\usepackage{lscape}
%\usepackage{multirow}
% Use Unicode characters when possible
%\usepackage[utf8x]{inputenc}
\usepackage{xcolor}


%% Include all macros below

\newcommand{\lorem}{{\bf LOREM}}
\newcommand{\ipsum}{{\bf IPSUM}}

%% END MACROS SECTION

%% S. Zick: BEGIN MANUSCRIPT

\begin{document}
\vspace*{0.2in}

% Title must be 250 characters or less.
%\begin{flushleft}

\section*{Supporting information}

Here, we explain how to compute Bayesian posterior probabilities for each of the temporal trend models described in the methods section. We also explain how to use these posterior probabilities to compute the posterior probability of the existence of a temporal trend. Specifically, we consider BIC-based Bayesian posterior probabilities for the competing models \cite{Kass1995,Kass1995a}. 

We assume a uniform prior across the three possible cases considered: no temporal trend ($M_0$), linear temporal trend ($M_1$), and temporal trend with slope breakpoint ($M_{\theta}$). That is, each of these cases receives a prior probability of one-third. Note that in the model $M_{\theta}$ with slope breakpoint, $\theta$ denotes the month when the breakpoint occurred. The possible values of $\theta$  are 1 through 456 and represent each month from January 1980 to December 2017. Further, we assume that a slope breakpoint may have occurred between January 1981 and December 2016. Specifically, we distribute the prior probability for the temporal trend with slope breakpoint uniformly across the possible breakpoint values $\theta = 13, \ldots, 444$.  As a result, the prior probability of Model $M_{\theta^*}$, that is, the prior probability of a temporal trend with breakpoint at $\theta^*$  is $1/(3\times 432)$.

Let $BIC(M_k)$ be the BIC for model $M_k$, where $k = 0, 1, \theta$. In addition, let $m_k(D) = e^{-0.5 BIC(M_k)}$ be the BIC-based unnormalized marginal likelihood of model $M_k$. Hence, $m_0(D)$ is the marginal likelihood of no temporal trend, $m_1(D)$ is the marginal likelihood of a linear temporal trend, and $m_{\theta^*} (D)$ is the marginal likelihood of a temporal trend with slope breakpoint at $\theta=\theta^*$.

Then, by Bayes' Theorem \cite{Robert2007,Gelman2013} the posterior probability of the linear trend model with a slope breakpoint at $\theta^*$ is
\begin{equation} 
Pr(M_{\theta=\theta^*}  | D) = \frac {\frac {1}{3\times432}m_{\theta^*} (D) }{\frac {1}{3}m_0 (D)+\frac {1}{3}m_1 (D)+\frac {1}{3\times432}\sum_{\theta^*=13}^{444} m_{\theta^*} (D)},
\end{equation}
and analogous formulas can be used to compute the posterior probability of $M_0$ (no trend) and of $M_1$ (linear trend). 

Finally, the posterior probability (PP) of the existence of a temporal trend is equal to the sum of the posterior probabilities of a linear temporal trend and of a temporal trend with slope breakpoint, that is,
\begin{equation} 
Pr(M_1|D)+\sum_{\theta^*=13}^{420} Pr(M_{\theta=\theta^*}|D). 
\end{equation} 

More detailed information about the analysis using the temporal trend model with slope breakpoint may be obtained by examining the posterior probability of the breakpoint being at $\theta^*$, that is, $Pr(M_{\theta=\theta^*}|D)$. In particular, a point estimate of the breakpoint location is given by the posterior mode, that is, $\widehat{\theta} = \mbox{argmax}_\theta Pr(M_{\theta=\theta^*}|D)$. %In addition, uncertainty quantification about the breakpoint location may be obtained by computing credible sets for $\theta$. For example, a 95\% credible interval for the breakpoint location is the interval $[\theta_L,\theta_U]$ such that $Pr(\theta \in [\theta_L,\theta_U] | D) = 0.95$.


\newpage
\bibliographystyle{plos2015}
%\bibliography{PLOS-Submitted}
\begin{thebibliography}{10}

\bibitem{Kass1995}
Kass RE, Raftery AE.
\newblock {Bayes Factors}.
\newblock J Am Stat Assoc. 1995;90(430):773.
\newblock doi:{10.2307/2291091}.

\bibitem{Kass1995a}
Kass RE, Wasserman L.
\newblock {A Reference Bayesian Test for Nested Hypotheses and its Relationship
  to the Schwarz Criterion}.
\newblock J Am Stat Assoc. 1995;90(431):928--934.
\newblock doi:{10.1080/01621459.1995.10476592}.

\bibitem{Robert2007}
Robert C.
\newblock {The Bayesian Choice}.
\newblock 2nd ed. Springer Texts in Statistics. New York, NY: Springer New
  York; 2007.
\newblock Available from: \url{https://doi.org/10.1007{\%}2F0-387-71599-1
  http://link.springer.com/10.1007/0-387-71599-1}.

\bibitem{Gelman2013}
Gelman A, Carlin JB, Stern HS, Dunson DB, Vehtari A, Rubin DB.
\newblock {Bayesian Data Analysis, Third Edition}.
\newblock 3rd ed. Chapman and Hall/CRC; 2013.


\end{thebibliography}

%% Include only the SI item label in the paragraph heading. Use the \nameref{label} command to cite SI items in the text.
%\paragraph*{S1 Fig.}
%\label{S1_Fig}
%{\bf Bold the title sentence.} Add descriptive text after the title of the item (optional).
%
%\paragraph*{S2 Fig.}
%\label{S2_Fig}
%{\bf Lorem ipsum.} Maecenas convallis mauris sit amet sem ultrices gravida. Etiam eget sapien nibh. Sed ac ipsum eget enim egestas ullamcorper nec euismod ligula. Curabitur fringilla pulvinar lectus consectetur pellentesque.
%
%\paragraph*{S1 File.}
%\label{S1_File}
%{\bf Lorem ipsum.}  Maecenas convallis mauris sit amet sem ultrices gravida. Etiam eget sapien nibh. Sed ac ipsum eget enim egestas ullamcorper nec euismod ligula. Curabitur fringilla pulvinar lectus consectetur pellentesque.
%
%\paragraph*{S1 Video.}
%\label{S1_Video}
%{\bf Lorem ipsum.}  Maecenas convallis mauris sit amet sem ultrices gravida. Etiam eget sapien nibh. Sed ac ipsum eget enim egestas ullamcorper nec euismod ligula. Curabitur fringilla pulvinar lectus consectetur pellentesque.
%
%\paragraph*{S1 Appendix.}
%\label{S1_Appendix}
%{\bf Lorem ipsum.} Maecenas convallis mauris sit amet sem ultrices gravida. Etiam eget sapien nibh. Sed ac ipsum eget enim egestas ullamcorper nec euismod ligula. Curabitur fringilla pulvinar lectus consectetur pellentesque.
%
%\paragraph*{S1 Table.}
%\label{S1_Table}
%{\bf Lorem ipsum.} Maecenas convallis mauris sit amet sem ultrices gravida. Etiam eget sapien nibh. Sed ac ipsum eget enim egestas ullamcorper nec euismod ligula. Curabitur fringilla pulvinar lectus consectetur pellentesque.


\nolinenumbers


\end{document}
